# Supplementary material for: Designing the bioproduction of Martian rocket propellant via a biotechnology-enabled in situ resource utilization strategy
Source: Nat Commun. 2021 Oct 25;12:6166. doi: 10.1038/s41467-021-26393-7 (PMC8546151; doi:10.1038/s41467-021-26393-7)
Supplement: Supplementary file 3 — Source Data [file 41467_2021_26393_MOESM3_ESM.xlsx]

## Sheet: Fig. 2C
Theoretical Isp calculations
Fuel	Molecular formula	Molecular weight	Combustion stochiometry	nH2O	Mex (kg)	dH_combustion (J/mol)*	HHV (MJ/kg)	Isp (s)	reference*
methane	CH4	16	ch4 + 2 o2 --> 2 h2o + co2	2	0.08	891000	55.6875	458.885
ethanediol	C2H6O2	62.07	2 c2h6o2 + 5 o2 --> 6 h2O + 4 co2	3	0.142	1191000	19.188	395.799	https://webbook.nist.gov/cgi/cbook.cgi?ID=C107211&Units=SI&Mask=2#Thermo-Condensed
1,2-PDO	C3H8O2	76.09	c3h8o2 + 4 o2 --> 4 h2o + 3 co2	4	0.204	1823000	23.9585	411.503	https://webbook.nist.gov/cgi/cbook.cgi?ID=C57556&Units=SI&Mask=2#Thermo-Condensed
1,3-BDO	C4H10O2	90.121	2 c4h10o2 + 11 o2 --> 10 h2O + 8 co2	5	0.266	2502000	27.7627	423.998	https://webbook.nist.gov/cgi/cbook.cgi?ID=C107880&Units=SI&Mask=2#Thermo-Condensed
2,3-BDO	C4H10O2	90.121	2 c4h10o2 + 11 o2 --> 10 h2O + 8 co2	5	0.266	2461000	27.3077	420.203	https://webbook.nist.gov/cgi/cbook.cgi?ID=C513859&Units=SI&Mask=2#ref-2
butanol	C4H10O	74.12	c4h10o + 6 02 --> 5 h2o + 4 co2	5	0.266	2670000	36.0227	439.203	https://webbook.nist.gov/cgi/cbook.cgi?ID=C71363&Units=SI&Mask=2#Thermo-Condensed
water	H2O	18
oxygen	O2	32	dH_vap_h2o (J/mol)			40200
carbon dioxide	CO2	44		g (m/s^2)		9.81
Ideal rocket Equation Calculations
g (m/S^2)	9.81
m_mav (ton)	8.542
dv	5625	From DRA 5.0_addendum 1, p.105
Propellant	Isp (s)	O2/P Ratio	propellant mass (tons)	Oxygen mass (tons)	Mass of rocket full (mf, tons)	Mass of propellant + LOX (tons)
RP1	370	3.48	7.07409	24.6178	40.2339	31.6919
methane	369	4	6.37225	25.489	40.4032	31.8612
1,2-ethanediol	396	1.29	12.1395	15.66	36.3415	27.7995
1,2-PDO	412	1.68	9.63148	16.1809	34.3544	25.8124
1,3-BDO	424	1.96	8.27213	16.2134	33.0275	24.4855
2,3-BDO	420	1.96	8.41677	16.4969	33.4556	24.9136
2,3-BDO (process assumption)	383	1.96	10.0102	19.62	38.1722	29.6302
Bioreachability of short chain diols
Chemical	Experimental Yield (EY, g/g)	Max. Theoretical Yield (MTY, g/g)	Propellant Required (tons)	Glucose needed at MTY (tons)	Glucose Required at EY (tons)
1,2-PDO	0.178 [1]	0.615	9.6	15.61	53.93
1,3-BDO	0.11 [2]	0.543	8.3	15.29	75.45
2,3-BDO	0.432 [3]	0.538	8.4	15.61	19.44
2,3-BDO			10	18.59	23.15
References
[1]	Niu, W., Kramer, L., Mueller, J., Liu, K. & Guo, J. Metabolic engineering of Escherichia coli for the de novo stereospecific biosynthesis of 1,2-propanediol through lactic acid. Metab. Eng. Commun. 8, e00082 (2019).
[2]	Kataoka, N., Vangnai, A.S., Tajima, T., Nakashimada, Y. & Kato, J. Improvement of (R)-1,3-butanediol production by engineered Escherichia coli. J. Biosci. Bioeng. 115, 475-480 (2013).
[3]	Xu, Y. et al. Systematic metabolic engineering of Escherichia coli for high-yield production of fuel bio-chemical 2,3-butanediol. Metab. Eng. 23, 22-33 (2014).

## Sheet: Fig. 4a,b
Payload mass of cyanobacterial growth system broken down into materials, frame, and nutrients
	Growth Method	Material identity	Material Mass (ton)	Frame Mass (ton)	Nutrient Mass (ton)	Total payload mass (ton)
	Biofilm	0.3 mm thick cotton fabric	13.49	0.954	2.087	16.534
	Suspended	0.3 mm thick LDPE [1]	8.86	8.34	2.089	19.294
	Reference
	[1]	Tredici, M.R., Rodolfi, L., Biondi, N., Bassi, N. & Sampietro, G. Techno-economic analysis of microalgal biomass production in a 1-ha Green Wall Panel (GWP®) plant. Algal Res. 19, 253-563 (2016).

## Sheet: Fig. 4d
Water use in cyanobacterial growth for biofilm and suspended growth modes
	Growth Method	Productivity (g/m2/day)	Water Use (L)	Power Requirement (kW)	Land Requirement (m2)	O2 Production (g/m2/day)	Produced Cyanobacteria biomass over 500 Sols (tons)
	Biofilm	6.64	63257	1.13	15770	9.57	52.36
	Suspended	6.54	663976	13.37	16011	9.43	52.36

## Sheet: Fig. 5b,c
Effects of increasing the enzymatic digester residence time on water use and payload mass of the cyanobacteria growth system
	Growth Method	Enzyme Treatment (hrs)	Algae Land (m2)	Algae Water (L)	Enzyme Water (L)	Total Water (L)	Cyanobacteria Growth System Payload Mass (tons)
	Biofilm	12	36288	145558	6024	151582	44.33
		24	23867	95735	7924	103659	29.42
		48	15770	63257	10471	73728	19.64
	Suspended	12	36843	1527879	6024	1533903	50.68
		24	24232	1004901	7924	1012825	33.59
		48	16011	663976	10471	674447	22.39

## Sheet: Fig. 6
Bio-ISRU for 2,3-BDO process metrics
	Unit Operation	Water Requirement (L)		Power Requirement (kW)		Mass Requirement (tons)
		Biofilm	Suspended	Biofilm	Suspended	Biofilm	Suspended
	Cyanobacteria Cultivation	6.33 x 104	6.64 x 105	1.13	13.37	16.53	19.29
	Biomass Concentration	N/A		N/A	20.73	N/A	0.89
	Enzymatic Digester	1.05 x 104		15.71		3.1
	Fermenter	261.78		0.39		0.13
	Storage Tanksa	N/A		N/A		0.46
	Liquid-Liquid Extraction	N/A		0.33		0.7
	Membrane Separation	N/A		0.09		6.23 x 10-4
	Water Treatment	N/A		Not calculated		0.008
	Total	7.4 x 104	6.75 x 105	17.64	50.62	20.94	24.58
	a Storage tanks for produced 2,3-BDO and O2

## Sheet: Fig. 7a- Productivity
Figure 7a: Cyanobacteria biomass productivity sensitivity analysis
	Raw								Normalized
	Productivity (g/m2/day)	Flow	Land	Water	Power	Mass			Productivity (g/m2/day)	Norm Mass	Norm Power	Norm Water	Land
	5	3.63576	20942	94735.3	18.0137	25.7177			5	1.22842	1.02092	1.28039	1.32796
	6	3.63583	17452	80736.4	17.7647	22.4908			6	1.07429	1.0068	1.09119	1.10666
	6.64	3.63586	15770	73989.7	17.6446	20.9355	raw base case		6.64	1	1	1	1
	7	3.63587	14959	70736.6	17.5867	20.1857			7	0.964181	0.996718	0.956034	0.948573
	8	3.63583	13089	63235.6	17.453	18.4565			8	0.881587	0.989137	0.854654	0.829994
	9	3.63594	11635	57403.6	17.3496	17.1122			9	0.817376	0.983276	0.775832	0.737793
	10	3.63576	10471	52734.1	17.2656	16.0357			10	0.765955	0.978518	0.712722	0.663982
	11	3.63573	9519	48915.3	17.1974	15.1554			11	0.723906	0.974655	0.66111	0.603614
	12	3.63583	8726	45734.7	17.1412	14.4223			12	0.688888	0.97147	0.618123	0.553329
	13	3.63594	8055	43043.5	17.0938	13.8019			13	0.659259	0.96878	0.58175	0.51078
	13.28	3.63586	7885	42361.4	17.0813	13.7277			13.28	0.65571	0.968072	0.572531	0.5
	14	3.63611	7480	40737.6	17.0535	13.2705			14	0.633874	0.966496	0.550585	0.474318
	15	3.63594	6981	38735.5	17.017	12.8089			15	0.611824	0.964431	0.523525	0.442676

## Sheet: Fig. 7a- Digester Yield
Figure 7a: Enzymatic digester glucose yield sensitivity analysis
	Raw								Normalized
	Enzymatic Digester Glucose yield (%)	Flow	Land	Water	Power	Mass			Enzymatic Digester Glucose yield (%)	Norm Land	Norm Water	Norm Power	Norm Mass
	20	8.3664	36288	170256	40.4832	45.8116			20	2.30108	2.30108	2.29436	2.18822
	30	5.50267	23867	111979	26.6574	30.7968			30	1.51344	1.51344	1.51079	1.47103
	40	4.09951	17781	83424.9	19.8831	23.3923			40	1.12752	1.12752	1.12686	1.11735
	45	3.63586	15770	73989.7	17.6446	20.9355	raw base case		45	1	1	1	1
	50	3.26651	14168	66473.4	15.8615	18.9739			50	0.898415	0.898415	0.898939	0.9063
	60	2.71479	11775	55245.9	13.1978	16.0346			60	0.746671	0.746671	0.747979	0.765904

## Sheet: Fig. 7a- Ferm Yield
Figure 7a: 2,3-BDO fermentation yield sensitivity analysis
	Raw								Normalized
	2,3-BDO Fermentaion Yield (g 2,3-BDO/g glucose)	Flow	Land	Water	Power	Mass			2,3-BDO Fermentaion Yield (g 2,3-BDO/g glucose)	Norm Mass	Norm Power	norm Water	Norm Land
	0.3	5.27672	22887	107381	25.5666	29.6071			0.3	1.4142	1.44897	1.4513	1.4513
	0.4	3.93236	17056	80023.3	19.0761	22.5073			0.4	1.07507	1.08113	1.08155	1.08155
	0.432	3.63586	15770	73989.7	17.6446	20.9355	raw base case		0.432	1	1	1	1
	0.5	3.13371	13592	63770.9	15.2203	18.2675			0.5	0.872557	0.862603	0.86189	0.86189
	0.511	3.06524	13295	62377.5	14.8897	17.903			0.511	0.855146	0.843867	0.843056	0.843056
	0.6	2.60482	11298	53008	12.6669	15.4472			0.6	0.737847	0.717888	0.716424	0.716424

## Sheet: Fig. 7b,c
Summary of payload mass and power requirement reduction of the biofilm-based bio-ISRU for 2,3-BDO as it is optimized
		Mass (tons)	Power (kW)
	Chemical ISRU	7.51	26.08
	Combined Materials and Biological optimization	6.53	10.8
	Biological optimization	9.17	10.8
	Materials optimization	14.6	17.64
	Bio-ISRU for 2,3-BDO (biofilm)	20.94	17.64
Full process optimization calculations
	Cyanobacteria Productivity (g/m2/day)	Enzymatic Digester Yield (%)	Fermentation yield (g/g)	PBR	Reactor	Flow	Land	Water	Power	Mass	O2 Productivity (g/m2/day)	Total O2 (tons)	Ferm Tank Size (L)	Fermentation O2 Demand (tons)	Net O2 (tons)	Excess O2 (tons)	Notes
	6.54	45	0.432	1	7.85	3.63583	16011	674709	50.6159	24.5821	9.42703	75.4681	261.78	12.0628	63.4052	43.81	Suspended growth - base case
	6.64	45	0.432	1.55	7.85	3.63586	15770	73989.7	17.6446	20.9355	9.57117	75.4687	261.782	12.0629	63.4058	43.8058	Biofilm growth - base case. Biofilm substrate: Cotton. Reactor: steel.
	6.64	45	0.432	1	7.85	3.63586	15770	73989.7	17.6446	16.1478	9.57117	75.4687	261.782	12.0629	63.4058	43.8058	Materials optimization only. Biofilm substrate: LDPE. Reactor: steel.
	6.64	45	0.432	1	2.7	3.63586	15770	73989.7	17.6446	14.9821	9.57117	75.4687	261.782	12.0629	63.4058	43.8058	Materials optimization only. Biofilm substrate: LDPE. Reactor: Aluminum
	6.64	45	0.432	1	1	3.63586	15770	73989.7	17.6446	14.5973	9.57117	75.4687	261.782	12.0629	63.4058	43.8058	Materials optimization only. Biofilm substrate: LDPE. Reactor: HDPE
	13.28	60	0.511	1.55	7.85	2.2908	4968	26690.1	10.7959	9.17313	19.1423	47.5496	164.938	7.60032	39.9493	20.3493	Biological optimization only
	13.28	60	0.511	1	1	2.2908	4968	26690.1	10.7959	6.52535	19.1423	47.5496	164.938	7.60032	39.9493	20.3493	Combined materials and biological optimization
	O2 productivity (g/m2/day) = biomass productivity (g/m2/day) / 22.2 g biomass per mol CO2 fixed * 1 mol O2 produced per mol CO2 fixed * 32 g O2 per mol O2
	Total O2 (tons) = O2 productivity (g/m2/day) * land area (m2) * 500 day mission / 1000000 grams per metric ton
	Ferm tank size (L) = flow rate through system (L/min) * 72 min tank residence time
		72 min batch time for maximum conversion [1]
	O2 consumption in fermenter (tons) = 6 g E. coli biomass per L * fermenter size (L) * 0.02 mol O2 consumed per g E. coli biomass per hour * 32 g O2 per mol O2 * 24 hrs per day * 500 mission days / 1000000 g per metric ton
		6 g/L and 0.02 mol O2 consumptio [2]
	Net O2 (tons)= total O2 (tons) - O2 consumed in fermenter (tons)
	Excess O2 (tons) = net O2 - ( 10 tons 2,3-BDO * 1.96 tons O2 per ton 2,3-BDO)
	References
	[1]	Xu, Y. et al. Systematic metabolic engineering of Escherichia coli for high-yield production of fuel bio-chemical 2,3-butanediol. Metab. Eng. 23, 22-33 (2014).
	[2]	Andersen, K.B. & von Meyenburg, K. Are growth rates in Escherichia coli in batch cultures limited by respiration? J. Bacteriol. 144, 114-123 (1980).
